# Supplementary material for: A Systematic Review of the Prospective Relationship between Child Maltreatment and Chronic Pain
Source: Children (Basel). 2021 Sep 15;8(9):806. doi: 10.3390/children8090806 (PMC8469564; doi:10.3390/children8090806)
Supplement: Supplementary file 1 [file children-08-00806-s001.zip]

Archive with 1 entries (1 files):
- children-1318780-supplementary.pdf
